# Supplementary material for: Genetic Risk for Depression Associates with Circulating Immunoregulatory Natural Killer Cells Independent of BMI: An Exploratory Immunophenotyping Study
Source: Cells. 2026 Jun 29;15(13):1179. doi: 10.3390/cells15131179 (PMC13359601; doi:10.3390/cells15131179)
Supplement: Supplementary file 1 [file cells-15-01179-s001.zip]

Archive with 1 entries (1 files):
- cells-4358567-supplementary.pdf
